# Supplementary material for: Natural history of Ebola virus disease in rhesus monkeys shows viral variant emergence dynamics and tissue-specific host responses
Source: Cell Genom. 2023 Nov 21;3(12):100440. doi: 10.1016/j.xgen.2023.100440 (PMC10759212; doi:10.1016/j.xgen.2023.100440)
Supplement: Table S1. qRT-PCR results across samples, related to Figure 1 [file mmc2.xlsx]

## Sheet: Sheet1
Supplementary Table 1: RT-qPCR results across samples, related to figure 1.
Biosample ID	Animal cohort	Tissue	18S rRNA qPCR quantification	EBOV RNA qPCR quantification	Note
A0001	D006	Spleen	18900000	83700
A0002	D006	Kidney	1330000000	161
A0003	D006	Liver	28800000000	4740
A0004	D006	Adrenal Gland	49100000	11000
A0005	D006	Brain White	955000000	18.4
A0006	D006	Brain Grey	2630000000	46
A0007	D006	Sex Organ	1590000000	134
A0008	D006	Lymph node	40000000	11000
A0009	D006	Lymph node	26700000	18600
A0010	D006	Lymph node			attempted repeated quantification; no sample
A0011	D006	Lung	393000000000	130
A0012	D006	Sex Organ	118000000	206
A0013	D006	Skin Rash site	9260000000	23.3
A0014	D006	Skin Non-rash site	13100000000	81.1
A0015	D004	Spleen	82000000	3250
A0016	D004	Kidney	8670000000	1.27
A0017	D004	Liver	21200000000	94
A0018	D004	Adrenal Gland	147000000	30.8
A0019	D004	Brain White	1210000000	0.304
A0020	D004	Brain Grey	1140000000	0.187
A0021	D004	Sex Organ	15300000000	0.414
A0022	D004	Lymph node	8950000000	228
A0023	D004	Lymph node	3380000000	68.7
A0024	D004	Lymph node	8800000000	46.9
A0025	D004	Lung	7840000000	0.103
A0026	D004	Sex Organ	1980000000	0.12
A0027	D004	Skin Rash site	6070000000	18.5
A0028	D004	Skin Non-rash site	6060000000	3.34
A0029	D004	Spleen	137000000	375000
A0030	D004	Kidney	4510000000	20.2
A0031	D004	Liver	24700000000	2620
A0032	D004	Adrenal Gland	173000000	5600
A0033	D004	Brain White	2110000000	2.41
A0034	D004	Brain Grey	119000000	4.72
A0035	D004	Sex Organ	119000000	2.1
A0036	D004	Lymph node	1050000000	743
A0037	D004	Lymph node	3340000000	1450
A0038	D004	Lymph node			removed
A0039	D004	Lung	5100000000	49.2
A0040	D004	Sex Organ	951000000	5.18
A0041	D004	Skin Rash site	12900000000	3.71
A0042	D004	Skin Non-rash site	17000000000	8.29
A0043	D007	Spleen	48400000	344000
A0044	D007	Kidney	2700000000	564
A0045	D007	Liver			removed
A0046	D007	Adrenal Gland	61600000	149000
A0047	D007	Brain White	297000000	55.9
A0048	D007	Brain Grey	5960000000	167
A0049	D007	Sex Organ	6150000000	1260
A0050	D007	Lymph node			attempted repeated quantification; no sample
A0051	D007	Lymph node	6750000000	903000
A0052	D007	Lymph node	9100000000	276000
A0053	D007	Lung	4730000000	182
A0054	D007	Sex Organ	2670000	662
A0055	D007	Skin Rash site	9040000000	120
A0056	D007	Skin Non-rash site	24000000000	125
A0057	D003	Spleen	149000000	432
A0058	D003	Kidney	2210000000	0.582
A0059	D003	Liver			removed
A0060	D003	Adrenal Gland	75900000	5.34
A0061	D003	Brain White	2690000000	0.003
A0062	D003	Brain Grey	73800000000	0.469
A0063	D003	Sex Organ			removed
A0064	D003	Lymph node	6550000000	157
A0065	D003	Lymph node	6500000000	1340
A0066	D003	Lymph node			removed
A0067	D003	Lung	11700000000	1.67
A0068	D003	Sex Organ	879000	3.82
A0069	D003	Skin Rash site	14700000000	3.98
A0070	D003	Skin Non-rash site	40000000000	96.4
A0071	D008	Spleen	90900000	102000
A0072	D008	Kidney	455000000	344
A0073	D008	Liver	35600000000	1270
A0074	D008	Adrenal Gland	248000000	164000
A0075	D008	Brain White	50000000000	844
A0076	D008	Brain Grey	114000000000	2760
A0077	D008	Sex Organ	273000000000	274000
A0078	D008	Lymph node	10300000000	705000
A0079	D008	Lymph node	10800000000	110000
A0080	D008	Lymph node	136000000	169000
A0081	D008	Lung			removed
A0082	D008	Sex Organ	654000	465
A0083	D008	Skin Rash site	8990000000	2510
A0084	D008	Skin Non-rash site	10300000000	1620
A0085	D003	Spleen	122000000	6210
A0086	D003	Kidney	1000000000	0.346
A0087	D003	Liver	29600000000	220
A0088	D003	Adrenal Gland	49900000	16
A0089	D003	Brain White	23500000000	0.181
A0090	D003	Brain Grey	184000000000	1.45
A0091	D003	Sex Organ	332000000000	274
A0092	D003	Lymph node	3010000000	87.9
A0093	D003	Lymph node	12800000000	77.4
A0094	D003	Lymph node	2830000000	2.7
A0095	D003	Lung	9020000000	1.31
A0096	D003	Sex Organ	466000	1.85
A0097	D003	Skin Rash site	10500000000	7.56
A0098	D003	Skin Non-rash site	2640000000	18.3
A0099	D003	Spleen	149000000	3270
A0100	D003	Kidney	86200000000	0.685
A0101	D003	Liver	178000000	844
A0102	D003	Adrenal Gland	104000000	8.4
A0103	D003	Brain White	158000000000	0.372
A0104	D003	Brain Grey	491000000000	0.049
A0105	D003	Sex Organ	72900000000	0.241
A0106	D003	Lymph node	4160000000	39.4
A0107	D003	Lymph node	1370000000	1.93
A0108	D003	Lymph node	4500000000	17.4
A0109	D003	Lung	22400000000	1.67
A0110	D003	Sex Organ	35900000	9
A0111	D003	Skin Rash site	3150000000	3.56
A0112	D003	Skin Non-rash site	5560000000	5.81
A0113	D005	Spleen	108000000	23000
A0114	D005	Kidney	95700000000	8.3
A0115	D005	Liver	557000000	15000
A0116	D005	Adrenal Gland	117000000	1290
A0117	D005	Brain White	140000000000	2.4
A0118	D005	Brain Grey	401000000000	6.97
A0119	D005	Sex Organ	110000000000	398
A0120	D005	Lymph node	2100000000	794
A0121	D005	Lymph node	895000000	314
A0122	D005	Lymph node	2800000000	21800
A0123	D005	Lung	8400000000	11.9
A0124	D005	Sex Organ	32600000	-
A0125	D005	Skin Rash site	13000000000	9.56
A0126	D005	Skin Non-rash site	18600000000	7.85
A0127	D005	Spleen	105000000	82200
A0128	D005	Kidney	236000000000	50.7
A0129	D005	Liver	492000000	15400
A0130	D005	Adrenal Gland	169000000	34600
A0131	D005	Brain White	19000000000	159
A0132	D005	Brain Grey	45800000000	127
A0133	D005	Sex Organ	67900000000	4010
A0134	D005	Lymph node	12500000000	23300
A0135	D005	Lymph node	3720000000	57200
A0136	D005	Lymph node	9000000000	32900
A0137	D005	Lung	3880000000	7.76
A0138	D005	Sex Organ	87200000	37.4
A0139	D005	Skin Rash site	2690000000	15.2
A0140	D005	Skin Non-rash site	1910000000	163
A0141	D007	Spleen	52300000	156000
A0142	D007	Kidney	57600000000	345
A0143	D007	Liver	413000000	378000
A0144	D007	Adrenal Gland	146000000	93100
A0145	D007	Brain White	34400000000	384
A0146	D007	Brain Grey	674000000000	5540
A0147	D007	Sex Organ	38900000000	79700
A0148	D007	Lymph node	805000000	351000
A0149	D007	Lymph node	2810000000	398000
A0150	D007	Lymph node	2470000000	577000
A0151	D007	Lung	6840000000	40.7
A0152	D007	Sex Organ	51100000	790
A0153	D007	Skin Rash site	1060000000	423
A0154	D007	Skin Non-rash site	1530000000	445
A0155	D006	Spleen			removed
A0156	D006	Kidney	6220000000	362
A0157	D006	Liver	228000000	635000
A0158	D006	Adrenal Gland	198000000	64300
A0159	D006	Brain White	77000000000	728
A0160	D006	Brain Grey	594000000000	2410
A0161	D006	Sex Organ	9080000000	34500
A0162	D006	Lymph node	2900000000	190000
A0163	D006	Lymph node	1850000000	213000
A0164	D006	Lymph node	5300000000	838000
A0165	D006	Lung	16400000000	121
A0166	D006	Sex Organ	26400000	215
A0167	D006	Skin Rash site	922000	77.8
A0168	D006	Skin Non-rash site	5740000000	63200
A0169	D004	Spleen	81500000	22300
A0170	D004	Kidney	22000000000	5.09
A0171	D004	Liver	643000000	7340
A0172	D004	Adrenal Gland	84300000	93.4
A0173	D004	Brain White	59600000000	1.52
A0174	D004	Brain Grey	103000000000	1.54
A0175	D004	Sex Organ	618000000000	39.8
A0176	D004	Lymph node	3750000000	122
A0177	D004	Lymph node	1250000000	181
A0178	D004	Lymph node	3400000000	127
A0179	D004	Lung	5670000000	9.53
A0180	D004	Sex Organ	442000	2.06
A0181	D004	Skin Rash site	1660000	4.87
A0182	D004	Skin Non-rash site	1170000	2.83
A0183	D006	Spleen	41900000	66200
A0184	D006	Kidney	15000000000	252
A0185	D006	Liver	404000000	246000
A0186	D006	Adrenal Gland	112000000	86700
A0187	D006	Brain White	17700000000	279
A0188	D006	Brain Grey	662000000000	742
A0189	D006	Sex Organ	186000000	3120
A0190	D006	Lymph node	349000000	1080000
A0191	D006	Lymph node	1970000000	801000
A0192	D006	Lymph node	4550000000	3000000
A0193	D006	Lung	791000	4630
A0194	D006	Sex Organ	12300000000	107
A0195	D006	Skin Rash site	312000	130
A0196	D006	Skin Non-rash site	108000	-
A0197	D008	Spleen	24600000	158000
A0198	D008	Kidney	17300000000	771
A0199	D008	Liver	62900000	346000
A0200	D008	Adrenal Gland	235000000	30900
A0201	D008	Brain White	76700000000	6960
A0202	D008	Brain Grey	293000000000	23000
A0203	D008	Sex Organ	13400	5.83
A0204	D008	Lymph node	7250000000	1270000
A0205	D008	Lymph node	346000000	25900
A0206	D008	Lymph node	2280000000	298000
A0207	D008	Lung	38800000000	293
A0208	D008	Sex Organ	209000000	790
A0209	D008	Skin Rash site	642000	2400
A0210	D008	Skin Non-rash site	528000	132
A0211	D005	Spleen	33000000	278000
A0212	D005	Kidney	6460000000	231
A0213	D005	Liver	343000000	2720000
A0214	D005	Adrenal Gland	144000000	55700
A0215	D005	Brain White	37200000000	0.736
A0216	D005	Brain Grey	225000000000	1260
A0217	D005	Sex Organ	329000000	361
A0218	D005	Lymph node	258000000	8420
A0219	D005	Lymph node	650000000	9740
A0220	D005	Lymph node	1500000000	2760
A0221	D005	Lung	167000000000	79.8
A0222	D005	Sex Organ	4220000	40.5
A0223	D005	Skin Rash site	586000	85.1
A0224	D005	Skin Non-rash site	945000	49.7
A0225	D006	Spleen	86600000	65900
A0226	D006	Kidney	34900000000	118
A0227	D006	Liver	484000000	130000
A0228	D006	Adrenal Gland	93200000	35500
A0229	D006	Brain White	62400000000	16.4
A0230	D006	Brain Grey	529000000000	91
A0231	D006	Sex Organ	1040000000	1180
A0232	D006	Lymph node	11400000	111000
A0233	D006	Lymph node	17600000	77600
A0234	D006	Lymph node	1160000000	185000
A0235	D006	Lung	6590000000	2.7
A0236	D006	Sex Organ	278000000	188
A0237	D006	Skin Rash site	2080000	55.2
A0238	D006	Skin Non-rash site	907000	30.4
A0239	D000	Spleen	152000000	1.79
A0240	D000	Kidney	13100000000	-
A0241	D000	Liver	536000000	-
A0242	D000	Adrenal Gland	48900000	-
A0243	D000	Brain White	32900000000	0.018
A0244	D000	Brain Grey	56500000000	0.258
A0245	D000	Sex Organ	675000000	0.699
A0246	D000	Lymph node	520000000	0.014
A0247	D000	Lymph node	655000000	0.805
A0248	D000	Lymph node	213000000	1.34
A0249	D000	Lung	2910000000	0.217
A0250	D000	Sex Organ	2150	7.84
A0251	D000	Skin Rash site	677000	2.61
A0252	D000	Skin Non-rash site	749000	2.08
A0253	D000	Spleen	54600000	2.65
A0254	D000	Kidney	2020000000000	-
A0255	D000	Liver	322000000	0.035
A0256	D000	Adrenal Gland	73500000	0.342
A0257	D000	Brain White	3620000000	0.053
A0258	D000	Brain Grey	80500000000	-
A0259	D000	Sex Organ	1860000000	4.21
A0260	D000	Lymph node	6880000	1.26
A0261	D000	Lymph node	99600000	1.55
A0262	D000	Lymph node	50600000	0.998
A0263	D000	Lung	1350000000	-
A0264	D000	Sex Organ	199000000	2.91
A0265	D000	Skin Rash site	666000	1.79
A0266	D000	Skin Non-rash site	2110000	2.25
A0267	D006	Spleen	6240000	101000
A0268	D006	Kidney	410000000000	62000
A0269	D006	Liver	489000000	821000
A0270	D006	Adrenal Gland	139000000	113000
A0271	D006	Brain White	29500000000	5910
A0272	D006	Brain Grey	-	1680
A0273	D006	Sex Organ	194000000	11000
A0274	D006	Lymph node	16800	14500
A0275	D006	Lymph node	1290000000	23600
A0276	D006	Lymph node	40500000	19100
A0277	D006	Lung	2200000000	6.52
A0278	D006	Sex Organ	65500000	3220
A0279	D006	Skin Rash site	323000	140
A0280	D006	Skin Non-rash site	432000	50.3
A0281	D000	Spleen	68700000	3.2
A0282	D000	Kidney	1140000000	4.19
A0283	D000	Liver	271000000	0.068
A0284	D000	Adrenal Gland	152000000	0.23
A0285	D000	Brain White	63500000000	0.766
A0286	D000	Brain Grey	179000000000	0.346
A0287	D000	Sex Organ	3090000	3.62
A0288	D000	Lymph node	1240000000	1.27
A0289	D000	Lymph node	2520000000	1.93
A0290	D000	Lymph node	4670000000	1.32
A0291	D000	Lung	1930000000	-
A0292	D000	Sex Organ	650000000	0.493
A0293	D000	Skin Rash site	1700000	3.66
A0294	D000	Skin Non-rash site	9.03	2.48
A0295	D-30?	Whole blood Baseline	17700000000	3.81
A0296	D-30?	Whole blood Baseline	15400000000	0.978
A0297	D000	Whole blood D0	8210000000	0.221
A0298	D-28	Whole blood Baseline	3850000	1.63
A0299	D-14	Whole blood Baseline	1040000	0.489
A0300	D000	Whole blood D0	7320000	0.669
A0301	D-28	Whole blood Baseline	2480000	0.578
A0302	D-14	Whole blood Baseline	220000	0.998
A0303	D000	Whole blood D0	4520000	0.307
A0304	D-30	Whole blood Baseline	1920000000	0.988
A0305	D-04	Whole blood Baseline	26700000	3.38
A0306	D007	Whole blood D7/NEC	13200000000	1400000
A0307	D-30	Whole blood Baseline	36300000	-
A0308	D-04	Whole blood Baseline	131000000	-
A0309	D006	Whole blood D6/NEC	1480000000	1710000
A0310	D-30	Whole blood Baseline	31700000	0.847
A0311	D-04	Whole blood Baseline	5430000	-
A0312	D008	Whole blood D8/NEC	53600000	34000
A0313	D-30	Whole blood Baseline	3800000	15.5
A0314	D-04	Whole blood Baseline	2000000	-
A0315	D007	Whole blood D8/NEC	13500000	54400
A0316	D-30	Whole blood Baseline	5900000	-
A0317	D-04	Whole blood Baseline	5170000	1.83
A0318	D006	Whole blood D6/NEC	5550000	234000
A0319	D-30	Whole blood Baseline	8310000	-
A0320	D-04	Whole blood Baseline	5470000	0.437
A0321	D008	Whole blood D8/NEC	366000000	254000
A0322	D-30	Whole blood Baseline	10600000	1.47
A0323	D000	Whole blood Baseline	63200000	0.915
A0324	D001	Whole blood D1	19200000	0.516
A0325	D003	Whole blood D3	52500000	2.61
A0326	D-30	Whole blood Baseline	5750000	0.942
A0327	D000	Whole blood Baseline	48700	0.668
A0328	D001	Whole blood D1	155000	-
A0329	D003	Whole blood D3	1410000	16.6
A0330	D-30	Whole blood Baseline	4170000	0.863
A0331	D000	Whole blood Baseline	2090000	0.897
A0332	D001	Whole blood D1	2910000	0.982
A0333	D003	Whole blood D3	7220000	0.517
A0334	D-30	Whole blood Baseline	33200000	0.577
A0335	D000	Whole blood Baseline	24300000	0.089
A0336	D001	Whole blood D1	151000000	0.775
A0337	D003	Whole blood D3	188000000	9.06
A0338	D005	Whole blood D5	41500000	2150
A0339	D-30	Whole blood Baseline	1880000	0.427
A0340	D000	Whole blood Baseline	3730000	1.26
A0341	D001	Whole blood D1	7870000	0.215
A0342	D003	Whole blood D3	105000000	0.418
A0343	D005	Whole blood D5			removed
A0344	D-30	Whole blood Baseline			removed
A0345	D000	Whole blood Baseline	329000000	0.929
A0346	D001	Whole blood D1	38700000	0.823
A0347	D003	Whole blood D3	3500000	1.66
A0348	D005	Whole blood D5	2150000	86000
A0349	D-30	Whole blood Baseline	4640000	0.585
A0350	D-14	Whole blood Baseline	75300000	0.764
A0351	D002	Whole blood D2	26900000	-
A0352	D004	Whole blood D4	276000000	3500
A0353	D-30	Whole blood Baseline	159000000	1.73
A0354	D-14	Whole blood Baseline	11000000	3.71
A0355	D002	Whole blood D2	378000	2.5
A0356	D004	Whole blood D4	5480000	13.3
A0357	D-30	Whole blood Baseline	5130000	4.19
A0358	D-14	Whole blood Baseline	2980000	2.25
A0359	D002	Whole blood D2	2810000	-
A0360	D004	Whole blood D4	14800000	36.9
A0361	D-30	Whole blood Baseline	9680000	3.11
A0362	D-14	Whole blood Baseline	4740000	3.29
A0363	D002	Whole blood D2	2500000	2.8
A0364	D004	Whole blood D4	906000	113
A0365	D006	Whole blood D6	1240000	210000
A0366	D-30	Whole blood Baseline	872000	2.98
A0367	D-14	Whole blood Baseline	1970000	5.88
A0368	D002	Whole blood D2	4280000	1.79
A0369	D004	Whole blood D4	664000	186
A0370	D006	Whole blood D6	4230000	4110
A0371	D-30	Whole blood Baseline	4340000	4.82
A0372	D-14	Whole blood Baseline	5830000	4.51
A0373	D002	Whole blood D2	5330000	5.07
A0374	D004	Whole blood D4	3690000	243
A0375	D006	Whole blood D6	2400000	43600
A0376		CSF Baseline	151	2.43
A0377	D000	CSF D0	107	2.78
A0378		CSF N/A
A0379	D000	CSF D0	618	4.02
A0380		CSF Baseline	230	1.99
A0381	D000	CSF D0	456	2.16
A0382		CSF Baseline	132	3.02
A0383	D007	CSF D7	356	54.9
A0384		CSF Baseline	1170	2.31
A0385	D006	CSF D6	545	3840
A0386		CSF Baseline	83.8	2.71
A0387	D008	CSF D8	1060	145
A0388		CSF Baseline	109	4.16
A0389	D007	CSF D7	149	3.81
A0390		CSF Baseline	230	1.9
A0391	D006	CSF D6	6400	119
A0392		CSF Baseline	206	2.82
A0393	D008	CSF D8	10300	2600
A0394		CSF Baseline	123	2.08
A0395	D003	CSF D3	2600	2.34
A0396		CSF Baseline	8100	2.09
A0397	D003	CSF D3	258	4.91
A0398		CSF Baseline	144	2.29
A0399	D003	CSF D3	324	2.22
A0400		CSF Baseline	331	3.19
A0401	D005	CSF D5	147000	112
A0402		CSF Baseline	142	2.34
A0403	D005	CSF D5	164	1.4
A0404		CSF Baseline	629	3.58
A0405	D005	CSF D5	1330	1.46
A0406		CSF Baseline	128	1.32
A0407	D004	CSF D4	344	3.35
A0408		CSF Baseline	246	2.71
A0409	D004	CSF D4	247	2.25
A0410		CSF Baseline	65.9	2.79
A0411	D004	CSF D4	581	3.36
A0412		CSF Baseline	77.6	1.52
A0413	D006	CSF D6	827	3.62
A0414		CSF Baseline	946	3.36
A0415	D006	CSF D6	900	1.79
A0416		CSF Baseline	197	5.15
A0417	D006	CSF D6	4590	35.6
A0418	D000	Serum D0	172	2.11
A0419	D000	Serum D0	3130	1.58
A0420	D000	Serum D0	107	2.98
A0421	D007	Serum D7	172000	219000
A0422	D006	Serum D6	46300	121000
A0423	D008	Serum D8	17100	8900
A0424	D007	Serum D7	40.6	5340
A0425	D006	Serum D6	47800	19100
A0426	D008	Serum D8	179000	221000
A0427	D003	Serum D3	323	3.56
A0428	D003	Serum D3	109	2.69
A0429	D003	Serum D3	189	1.69
A0430	D005	Serum D5	8190	1410
A0431	D005	Serum D5	6440	5.03
A0432	D005	Serum D5	163000	144000
A0433	D004	Serum D4	25300	899
A0434	D004	Serum D4	436	8.2
A0435	D004	Serum D4	1500	5.3
A0436	D006	Serum D6	58300	1780000
A0437	D006	Serum D6	7320	2660
A0438	D006	Serum D6	113000	171000
*quantifications were not reported when sample did not pass QC filters
