# Supplementary material for: Natural history of Ebola virus disease in rhesus monkeys shows viral variant emergence dynamics and tissue-specific host responses
Source: Cell Genom. 2023 Nov 21;3(12):100440. doi: 10.1016/j.xgen.2023.100440 (PMC10759212; doi:10.1016/j.xgen.2023.100440)
Supplement: Table S2. Quality control of samples, related to Figure 1 [file mmc3.xlsx]

## Sheet: Sheet1
Supplementary Table 2: Quality control of samples, related to figure 1.
Cohort	Spleen	Kidney	Liver	Adrenal Gland	Brain_wh	Brain_gr	Sex Organ (ovary/testis)	Lymph node (ax)	Lymph node (ing)	Lymph node (mes)	Lung	Sex Organ	Skin (rash)	Skin (nonrash)	CSF_bl	CSF_nec	Serum	WB baseline 1	WB baseline 2	WB D0	WB D1	WB D2	WB D3	WB D4	WB D5	WB D6	WB D7	WB D8
D000			Insufficient reads
D000
D000							PCA cluster mismatch
D003			genotyping mismatch							PCA cluster mismatch		Insufficient reads
D003
D003				Insufficient reads
D004
D004										PCA cluster mismatch
D004														few reads
D005																									PCA cluster mismatch; genotyping mismatch
D005				Insufficient reads
D005												Insufficient reads						PCA cluster mismatch; genotyping mismatch
D006											Insufficient reads
D006	PCA cluster mismatch			Insufficient reads							Insufficient reads
D006											Insufficient reads
D006				Insufficient reads									Insufficient reads
D006
D007			genotyping mismatch; chromosome X:Y mismatch
D007											Insufficient reads	Insufficient reads
D008											chromosome X:Y mismatch
D008
	*green cells indicate that samples sequences were included in analyses
	*red cells indicate that samples were sequenced but not included in analyses, with relevant filter explicated
	*insufficient reads was defined as <1e5 reads
	*grey cells indicate that no whole blood sample was collected
