# Supplementary material for: Natural history of Ebola virus disease in rhesus monkeys shows viral variant emergence dynamics and tissue-specific host responses
Source: Cell Genom. 2023 Nov 21;3(12):100440. doi: 10.1016/j.xgen.2023.100440 (PMC10759212; doi:10.1016/j.xgen.2023.100440)
Supplement: Table S4. All viral variants identified, related to Figure 4 [file mmc5.xlsx]

## Sheet: animal-specific_variants
Supplementary Table 4: All viral variants identified, related to figure 4.
EBOV position	EBOV gene	Mutation type	Cohort	Tissue	Variant frequency	Reference allele	Variant allele	In stock >0.5%?
169	NP 5'UTR	noncoding	D008	Spleen	0.058315	A	G
169	NP 5'UTR	noncoding	D008	Lymph node (mes)	0.029851	A	G
169	NP 5'UTR	noncoding	D008	Whole blood (D008)	0.050725	A	G
502	NP	synonymous	D007	Lymph node (ax)	0.030534	G	A
502	NP	synonymous	D005	Spleen	0.033533	G	A
502	NP	synonymous	D005	Whole blood	0.044335	G	A
1856	NP	nonsynonymous	D008	Lymph node (mes)	0.02548	G	A
2340	NP	nonsynonymous	D006	Lymph node (mes)	0.030158	A	T
2408	NP	nonsynonymous	D008	Lymph node (mes)	0.027663	T	G
2458	NP	nonsynonymous	D006	Spleen	0.026998	T	G
2458	NP	nonsynonymous	D006	Kidney	0.037383	T	G
2458	NP	nonsynonymous	D006	Lymph node (mes)	0.023947	T	G
2458	NP	nonsynonymous	D006	Whole blood (D006)	0.029303	T	G
2997	NP 3'UTR	noncoding	D005	Spleen	0.042795	T	C
2997	NP 3'UTR	noncoding	D005	Whole blood (D005)	0.04661	T	C
3049	VP35 5'UTR	noncoding	D007	Lymph node (mes)	0.022333	T	C
3050	VP35 5'UTR	noncoding	D006	Lymph node (ing)	0.035354	C	T
3197	VP35	synonymous	D007	Lymph node (mes)	0.021739	T	C
3311	VP35	synonymous	D008	Lymph node (ing)	0.053319	A	G
3551	VP35	synonymous	D008	Sex Organ	0.13594	A	G
3905	VP35	synonymous	D008	Lymph node (mes)	0.045609	T	C
4183	VP35 3'UTR	noncoding	D006	Lymph node (ing)	0.061983	T	C
4205	VP35 3'UTR	noncoding	D006	Lymph node (ing)	0.060377	T	C
4258	VP35 3'UTR	noncoding	D006	Lymph node (ing)	0.046997	T	C
4277	VP35 3'UTR	noncoding	D008	Lymph node (mes)	0.027322	G	A
4453	VP40 5'UTR	noncoding	D007	Lymph node (ax)	0.025594	A	G
4477	VP40 5'UTR	noncoding	D006	Lymph node (ing)	0.020248	A	G
4531	VP40	nonsynonymous	D008	Spleen	0.035983	A	C
4531	VP40	nonsynonymous	D008	Sex Organ	0.033934	A	C
4531	VP40	nonsynonymous	D008	Lymph node (ax)	0.031674	A	C
4531	VP40	nonsynonymous	D008	Lymph node (mes)	0.022198	A	C
4531	VP40	nonsynonymous	D008	Whole blood (D008)	0.025747	A	C
4791	VP40	nonsynonymous	D007	Lymph node (ing)	0.078818	A	G
5052	VP40	nonsynonymous	D007	Lymph node (mes)	0.023196	A	G
5059	VP40	nonsynonymous	D007	Lymph node (ax)	0.027487	A	G
5077	VP40	nonsynonymous	D007	Lymph node (ing)	0.024723	A	G
5077	VP40	nonsynonymous	D008	Spleen	0.024294	A	G
5077	VP40	nonsynonymous	D008	Kidney	0.023149	A	G
5077	VP40	nonsynonymous	D008	Whole blood	0.025261	A	G
5165	VP40	synonymous	D008	Lymph node (ing)	0.025468	C	T
5166	VP40	nonsynonymous	D008	Lymph node (ing)	0.050057	G	A
5667	VP40 3'UTR	noncoding	D007	Lymph node (ing)	0.199507	A	G
5796	VP40 3'UTR	noncoding	D008	Kidney	0.022843	C	T
6010	GP 5'UTR	noncoding	D006	Lymph node (ing)	0.041937	C	T
6231	GP	nonsynonymous	D006	Lymph node (mes)	0.048155	T	G	Yes
6231	GP	nonsynonymous	D008	Lymph node (mes)	0.027665	T	C	Yes
6338	GP	synonymous	D006	Lymph node (ing)	0.036559	A	G
6386	GP	synonymous	D008	Lymph node (mes)	0.026657	T	G
6592	GP	nonsynonymous	D006	Lymph node (ax)	0.024328	T	C
6695	GP	synonymous	D008	Sex Organ	0.046667	A	G
6819	GP	nonsynonymous	D006	Lymph node (ax)	0.025914	T	C
6870	GP	nonsynonymous	D006	Lymph node (mes)	0.103284	A	T
6890	GP	nonsynonymous	D008	Sex Organ	0.028674	A	T
6890	GP	nonsynonymous	D008	Lymph node (ax)	0.109507	A	T
7102	GP	nonsynonymous	D008	Lymph node (ing)	0.125919	T	C
7104	GP	nonsynonymous	D008	Sex Organ	0.042117	A	G
7109	GP	synonymous	D008	Lymph node (mes)	0.101981	A	T
7603	GP	nonsynonymous	D004	Spleen	0.029454	T	G	Yes
7648	GP	synonymous	D008	Lymph node (mes)	0.024469	A	G	Yes
7668	GP	nonsynonymous	D006	Spleen	0.044284	T	C	Yes
7668	GP	nonsynonymous	D006	Liver	0.060411	T	C	Yes
7668	GP	nonsynonymous	D004	Spleen	0.07772	T	C	Yes
7668	GP	nonsynonymous	D007	Spleen	0.067827	T	C	Yes
7668	GP	nonsynonymous	D007	Kidney	0.067086	T	C	Yes
7668	GP	nonsynonymous	D007	Lymph node (ax)	0.055367	T	C	Yes
7668	GP	nonsynonymous	D007	Lymph node (ing)	0.059343	T	C	Yes
7668	GP	nonsynonymous	D007	Lymph node (mes)	0.051374	T	C	Yes
7668	GP	nonsynonymous	D008	Spleen	0.106158	T	C	Yes
7668	GP	nonsynonymous	D008	Sex Organ	0.068311	T	C	Yes
7668	GP	nonsynonymous	D008	Lymph node (ax)	0.059625	T	C	Yes
7668	GP	nonsynonymous	D008	Lymph node (mes)	0.069663	T	C	Yes
7668	GP	nonsynonymous	D005	Spleen	0.112033	T	C	Yes
7668	GP	nonsynonymous	D005	Spleen	0.074505	T	C	Yes
7668	GP	nonsynonymous	D007	Spleen	0.0808	T	C	Yes
7668	GP	nonsynonymous	D007	Lymph node (ax)	0.142064	T	C	Yes
7668	GP	nonsynonymous	D007	Lymph node (ing)	0.088537	T	C	Yes
7668	GP	nonsynonymous	D007	Lymph node (mes)	0.033577	T	C	Yes
7668	GP	nonsynonymous	D006	Lymph node (ax)	0.071142	T	C	Yes
7668	GP	nonsynonymous	D006	Lymph node (ing)	0.112732	T	C	Yes
7668	GP	nonsynonymous	D006	Lymph node (mes)	0.043878	T	C	Yes
7668	GP	nonsynonymous	D006	Skin (nonrash)	0.07367	T	C	Yes
7668	GP	nonsynonymous	D006	Spleen	0.083835	T	C	Yes
7668	GP	nonsynonymous	D006	Lymph node (ax)	0.154618	T	C	Yes
7668	GP	nonsynonymous	D006	Lymph node (ing)	0.13711	T	C	Yes
7668	GP	nonsynonymous	D008	Spleen	0.07008	T	C	Yes
7668	GP	nonsynonymous	D008	Kidney	0.052671	T	C	Yes
7668	GP	nonsynonymous	D008	Lymph node (ax)	0.042994	T	C	Yes
7668	GP	nonsynonymous	D008	Lymph node (ing)	0.040726	T	C	Yes
7668	GP	nonsynonymous	D008	Lymph node (mes)	0.083648	T	C	Yes
7668	GP	nonsynonymous	D005	Spleen	0.06282	T	C	Yes
7668	GP	nonsynonymous	D006	Lymph node (mes)	0.044389	T	C	Yes
7668	GP	nonsynonymous	D006	Spleen	0.074503	T	C	Yes
7668	GP	nonsynonymous	D006	Kidney	0.062696	T	C	Yes
7668	GP	nonsynonymous	D006	Lymph node (mes)	0.055748	T	C	Yes
7668	GP	nonsynonymous	D007	Whole blood	0.065728	T	C	Yes
7668	GP	nonsynonymous	D006	Whole blood	0.088882	T	C	Yes
7668	GP	nonsynonymous	D008	Whole blood	0.114245	T	C	Yes
7668	GP	nonsynonymous	D007	Whole blood	0.091105	T	C	Yes
7668	GP	nonsynonymous	D006	Whole blood	0.064141	T	C	Yes
7668	GP	nonsynonymous	D008	Whole blood	0.061317	T	C	Yes
7668	GP	nonsynonymous	D005	Whole blood	0.062414	T	C	Yes
7668	GP	nonsynonymous	D006	Whole blood	0.073047	T	C	Yes
7668	GP	nonsynonymous	D006	Whole blood	0.050169	T	C
7691	GP	nonsynonymous	D008	Lymph node (mes)	0.023945	G	A
7974	GP	nonsynonymous	D008	Sex Organ	0.02551	C	T
8046	GP	nonsynonymous	D006	Lymph node (mes)	0.062535	G	T
8050	GP	synonymous	D008	Lymph node (mes)	0.041538	A	C	Yes
8050	GP	synonymous	D006	Lymph node (ing)	0.034739	A	C	Yes
8050	GP	synonymous	D008	Lymph node (ax)	0.143382	A	C	Yes
8050	GP	synonymous	D008	Whole blood	0.021739	A	C	Yes
8168	GP 3'UTR	noncoding	D007	Lymph node (ing)	0.021176	A	T
8502	VP30 5'UTR	noncoding	D008	Lymph node (mes)	0.036237	C	T
8565	VP30	synonymous	D008	Kidney	0.029031	T	C
8573	VP30	nonsynonymous	D007	Lymph node (mes)	0.020942	A	G
8811	VP30	synonymous	D007	Lymph node (ax)	0.028523	C	T
8931	VP30	synonymous	D007	Lymph node (ax)	0.217544	A	G
9129	VP30	synonymous	D008	Lymph node (ax)	0.034115	T	C
9238	VP30	nonsynonymous	D008	Lymph node (mes)	0.025757	A	G
9568	VP30 3'UTR	noncoding	D006	Lymph node (ing)	0.03321	A	G
9586	VP30 3'UTR	noncoding	D007	Lymph node (ax)	0.06405	A	C
9651	VP30 3'UTR	noncoding	D008	Lymph node (ing)	0.113438	T	C
9654	VP30 3'UTR	noncoding	D008	Lymph node (ing)	0.117647	T	C
9782		noncoding	D006	Lymph node (ing)	0.027235	G	A
10187	VP24 5'UTR	noncoding	D008	Lymph node (ax)	0.035126	A	G
10243	VP24 5'UTR	noncoding	D006	Lymph node (mes)	0.020608	G	A
10304	VP24 5'UTR	noncoding	D006	Lymph node (ax)	0.06012	T	C
10343	VP24 5'UTR	noncoding	D006	Spleen	0.029412	C	A	Yes
10343	VP24 5'UTR	noncoding	D004	Spleen	0.021978	C	A	Yes
10343	VP24 5'UTR	noncoding	D007	Lymph node (ing)	0.026052	C	A	Yes
10343	VP24 5'UTR	noncoding	D008	Spleen	0.06711	C	A	Yes
10343	VP24 5'UTR	noncoding	D008	Lymph node (ax)	0.112033	C	A	Yes
10343	VP24 5'UTR	noncoding	D008	Lymph node (mes)	0.082353	C	A	Yes
10343	VP24 5'UTR	noncoding	D005	Spleen	0.026936	C	A	Yes
10343	VP24 5'UTR	noncoding	D007	Spleen	0.022315	C	A	Yes
10343	VP24 5'UTR	noncoding	D007	Lymph node (ax)	0.084459	C	A	Yes
10343	VP24 5'UTR	noncoding	D006	Lymph node (ax)	0.04878	C	A	Yes
10343	VP24 5'UTR	noncoding	D006	Lymph node (ing)	0.042373	C	A	Yes
10343	VP24 5'UTR	noncoding	D006	Skin (nonrash)	0.052419	C	A	Yes
10343	VP24 5'UTR	noncoding	D006	Lymph node (ing)	0.020156	C	A	Yes
10343	VP24 5'UTR	noncoding	D008	Spleen	0.023762	C	A	Yes
10343	VP24 5'UTR	noncoding	D008	Lymph node (ax)	0.031746	C	A	Yes
10343	VP24 5'UTR	noncoding	D005	Spleen	0.023825	C	A	Yes
10343	VP24 5'UTR	noncoding	D006	Kidney	0.02514	C	A	Yes
10343	VP24 5'UTR	noncoding	D007	Whole blood	0.021622	C	A	Yes
10343	VP24 5'UTR	noncoding	D006	Whole blood	0.025716	C	A	Yes
10343	VP24 5'UTR	noncoding	D008	Whole blood	0.062842	C	A	Yes
10343	VP24 5'UTR	noncoding	D007	Whole blood	0.020753	C	A	Yes
10343	VP24 5'UTR	noncoding	D008	Whole blood	0.027311	C	A	Yes
10343	VP24 5'UTR	noncoding	D005	Whole blood	0.031915	C	A	Yes
10343	VP24 5'UTR	noncoding	D006	Whole blood	0.021789	C	A	Yes
10443	VP24	synonymous	D008	Lymph node (mes)	0.024574	A	G
10832	VP24	nonsynonymous	D007	Lymph node (ing)	0.063687	A	G
10890	VP24	synonymous	D007	Lymph node (ing)	0.021124	A	G
11138	VP24 3'UTR	noncoding	D006	Lymph node (ing)	0.036232	T	C
11282	VP24 3'UTR	noncoding	D006	Spleen	0.042254	A	C	Yes
11282	VP24 3'UTR	noncoding	D004	Spleen	0.038111	A	C	Yes
11282	VP24 3'UTR	noncoding	D007	Spleen	0.038761	A	C	Yes
11282	VP24 3'UTR	noncoding	D007	Kidney	0.039648	A	C	Yes
11282	VP24 3'UTR	noncoding	D007	Lymph node (ax)	0.120192	A	C	Yes
11282	VP24 3'UTR	noncoding	D007	Lymph node (ing)	0.042707	A	C	Yes
11282	VP24 3'UTR	noncoding	D007	Lymph node (mes)	0.03301	A	C	Yes
11282	VP24 3'UTR	noncoding	D008	Spleen	0.038886	A	C	Yes
11282	VP24 3'UTR	noncoding	D005	Spleen	0.052941	A	C	Yes
11282	VP24 3'UTR	noncoding	D005	Spleen	0.060606	A	C	Yes
11282	VP24 3'UTR	noncoding	D007	Spleen	0.034096	A	C	Yes
11282	VP24 3'UTR	noncoding	D007	Lymph node (ax)	0.04918	A	C	Yes
11282	VP24 3'UTR	noncoding	D006	Lymph node (ing)	0.023985	A	C	Yes
11282	VP24 3'UTR	noncoding	D006	Lymph node (mes)	0.030788	A	C	Yes
11282	VP24 3'UTR	noncoding	D006	Spleen	0.051568	A	C	Yes
11282	VP24 3'UTR	noncoding	D006	Lymph node (ax)	0.033393	A	C	Yes
11282	VP24 3'UTR	noncoding	D006	Lymph node (ing)	0.026662	A	C	Yes
11282	VP24 3'UTR	noncoding	D006	Lymph node (mes)	0.023573	A	C	Yes
11282	VP24 3'UTR	noncoding	D008	Spleen	0.035634	A	C	Yes
11282	VP24 3'UTR	noncoding	D008	Lymph node (mes)	0.032762	A	C	Yes
11282	VP24 3'UTR	noncoding	D005	Spleen	0.034559	A	C	Yes
11282	VP24 3'UTR	noncoding	D006	Spleen	0.04325	A	C	Yes
11282	VP24 3'UTR	noncoding	D006	Kidney	0.027523	A	C	Yes
11282	VP24 3'UTR	noncoding	D006	Lymph node (mes)	0.028761	A	C	Yes
11282	VP24 3'UTR	noncoding	D007	Whole blood	0.03425	A	C	Yes
11282	VP24 3'UTR	noncoding	D006	Whole blood	0.038926	A	C	Yes
11282	VP24 3'UTR	noncoding	D008	Whole blood	0.027113	A	C	Yes
11282	VP24 3'UTR	noncoding	D007	Whole blood	0.037512	A	C	Yes
11282	VP24 3'UTR	noncoding	D006	Whole blood	0.035579	A	C	Yes
11282	VP24 3'UTR	noncoding	D008	Whole blood	0.043943	A	C	Yes
11282	VP24 3'UTR	noncoding	D005	Whole blood	0.037736	A	C	Yes
11282	VP24 3'UTR	noncoding	D006	Whole blood	0.038757	A	C	Yes
11282	VP24 3'UTR	noncoding	D006	Whole blood	0.038602	A	C	Yes
11350	VP24 3'UTR	noncoding	D007	Lymph node (ing)	0.022241	G	A
11425	VP24 3'UTR	noncoding	D007	Lymph node (ax)	0.022654	A	C
11554	L 5'UTR	noncoding	D004	Spleen	0.022352	A	G
11820	L	syonymous	D006	Lymph node (ax)	0.069692	T	C
11891	L	syonymous	D007	Lymph node (mes)	0.024648	T	A
12064	L	nonsynonymous	D005	Spleen	0.030457	G	A	Yes
12064	L	nonsynonymous	D008	Lymph node (mes)	0.0317	G	A	Yes
12064	L	nonsynonymous	D006	Lymph node (mes)	0.026316	G	A	Yes
12066	L	nonsynonymous	D008	Lymph node (ax)	0.020408	T	C
12066	L	nonsynonymous	D005	Spleen	0.023853	T	C
12221	L	nonsynonymous	D006	Lymph node (mes)	0.033788	A	G
12341	L	nonsynonymous	D006	Lymph node (mes)	0.046739	C	T
12353	L	nonsynonymous	D008	Lymph node (mes)	0.031853	A	C
12380	L	nonsynonymous	D007	Lymph node (ax)	0.070064	A	G
13188	L	syonymous	D008	Kidney	0.035256	A	G
13338	L	syonymous	D007	Lymph node (ing)	0.041622	T	C
13770	L	syonymous	D007	Lymph node (ax)	0.05	G	A
14211	L	syonymous	D006	Lymph node (ing)	0.038168	C	T
14235	L	syonymous	D006	Lymph node (mes)	0.032517	T	A
14298	L	syonymous	D008	Kidney	0.089071	G	A
14390	L	nonsynonymous	D007	Lymph node (mes)	0.036278	A	G
14988	L	syonymous	D006	Lymph node (ing)	0.026699	T	C
15001	L	nonsynonymous	D008	Lymph node (ing)	0.057227	G	A
15151	L	nonsynonymous	D005	Spleen	0.020725	A	G
15468	L	syonymous	D006	Lymph node (mes)	0.021651	A	C
16239	L	synonymous	D007	Lymph node (mes)	0.023114	G	A
16239	L	synonymous	D007	Lymph node (ing)	0.023276	G	A
16239	L	synonymous	D006	Kidney	0.021413	G	A
16268	L	nonsynonymous	D006	Lymph node (mes)	0.043782	A	G
16368	L	syonymous	D006	Lymph node (mes)	0.026916	C	T
16526	L	nonsynonymous	D008	Lymph node (mes)	0.043956	A	C	Yes
16526	L	nonsynonymous	D005	Spleen	0.033275	A	C	Yes
16526	L	nonsynonymous	D006	Lymph node (ing)	0.027114	A	C	Yes
16526	L	nonsynonymous	D008	Lymph node (ax)	0.127367	A	C	Yes
16551	L	syonymous	D007	Lymph node (mes)	0.020083	A	G
16653	L	syonymous	D007	Lymph node (ing)	0.021424	A	G
16712	L	nonsynonymous	D006	Lymph node (ax)	0.059097	A	T
16909	L	nonsynonymous	D007	Lymph node (ax)	0.078947	T	C
16929	L	syonymous	D006	Lymph node (mes)	0.051332	C	T
17202	L	syonymous	D006	Lymph node (mes)	0.026926	T	C
17496	L	syonymous	D008	Kidney	0.022567	A	G
17621	L	nonsynonymous	D008	Lymph node (mes)	0.049672	T	G
17625	L	syonymous	D006	Lymph node (ing)	0.022222	A	C
17847	L	syonymous	D007	Lymph node (ax)	0.069507	A	G
18411	trailer	noncoding	D008	Lymph node (mes)	0.031401	A	G
18411	trailer	noncoding	D008	Whole blood (D008)	0.031414	A	G
18562	trailer	noncoding	D008	Lymph node (mes)	0.037179	G	T
18584	trailer	noncoding	D008	Whole blood (D008)	0.025641	C	T
18631	trailer	noncoding	D008	Spleen	0.033613	T	C
18831	trailer	noncoding	D007	Lymph node (mes)	0.035533	T	C
18911	trailer	noncoding	D006	Whole blood (D006)	0.020833	G	A
