# Supplementary material for: Natural history of Ebola virus disease in rhesus monkeys shows viral variant emergence dynamics and tissue-specific host responses
Source: Cell Genom. 2023 Nov 21;3(12):100440. doi: 10.1016/j.xgen.2023.100440 (PMC10759212; doi:10.1016/j.xgen.2023.100440)
Supplement: Table S5. Primers used for minigenome system and GP pseudotype assay plasmid construction, related to Figure 5 [file mmc6.xlsx]

## Sheet: primer-sequences
Supplementary Table 5: Primers used for minigenome system and GP pseudotype assay plasmid construction, related to figure 5.
Target	Sequence
GP S65A/S65P R	5'-TTTGTGGATGACAGTTTG-3'
GP S65P F	5'-TCAATTGAGAGCAGTTGGACTG-3'
GP H139R F	5'-CGGTATGTGCGCAAAGTATCAGGAACGGGAC-3'
GP H139R R	5'-GCACCGGGGGAAGCCCCG-3'
GP N278Y F	5'-TTGGAAGGTCTACCCCGAAATTG-3'
GP N278Y R	5'-ATTAGTTTTCCCGTGGTATTG-3'
GP N506T F	5'-GCAATTGTCACTGCTCAACCC-3'
GP N506T R	5'-TTCTCTTCGAGCTCTCCTC-3'
L N1649T-F	5'-AGGCACAGAAcCAGCAACCGAAAATAC-3'
L N1649T-R	5'-GCTCCTCCAGTACGCCAA-3'
VP30 D19F-F	5'-ATTCAAGGGAAGGACACGACCAC-3'
VP30 D19F-R	5'-GCTGTCTGGCAGCTCGTG-3'
VP30 D19D-F	5'-ATTCAAGGGAcGGACACGACCAC-3'
VP30 D19D-R	5'-GCTGTCTGGCAGCTCGTG-3'
VP24 A10144G-F	5'-TTAGTGCATAgATCTGGGCTAAC-3'
VP24 A10144G-R	5'-ATTTTAAACGGCTAAGTTCAATTAG-3'
VP24 G10243A-F	5'-TGAGAAAAAAaCATGGCTAAAGC-3'
VP24 G10243A-R	5'-GGTCTTGCTTGGTGTCTG-3'
VP24 C10343A-F	5'-CACCCTTACAcAAACCAGGAC-3'
VP24 C10343A-R	5'-TCAACTTGGAAGCTGGCT-3'
VP24 A11282C-F	5'-CTAAGATGGAATACTTCATATTGAGCTAACTCATATATGCT-3'
VP24 A11282C-R	5'-TTTTTTCTTAATCTACTTATCTAATGTTAATTACGAGTATAGAGTTAGT-3'
